# Supplementary material for: Repeated evolution of blanched coloration in a lizard across independent white‐sand habitats
Source: Ecol Evol. 2022 Dec 7;12(12):e9555. doi: 10.1002/ece3.9555 (PMC9729009; doi:10.1002/ece3.9555)
Supplement: Supplementary file 1 — Appendix S1 [file ECE3-12-e9555-s002.xlsx]

## Sheet: Seq_data
Pub_ID	sample_name	System	Morph	color_code	State_habitat	MC1R_ID	ND4_ID	Location
SBD_1	DED0095	Salt_Basin_Dunes	Blanched	grey	TX_light	OP796095	OP796116	Salt Basin Dunes, NM
SBD_2	DED0096	Salt_Basin_Dunes	Blanched	grey	TX_light	OP796096	OP796115	Salt Basin Dunes, NM
SBD_3	DED0097	Salt_Basin_Dunes	Blanched	grey	TX_light	OP796097	OP796114	Salt Basin Dunes, NM
SBD_4	DED0098	Salt_Basin_Dunes	Blanched	grey	TX_light	OP796098	OP796113	Salt Basin Dunes, NM
SBD_5	DED0099	Salt_Basin_Dunes	Blanched	grey	TX_light	OP796099	OP796112	Salt Basin Dunes, NM
SBD_6	DED0905	Salt_Basin_Dunes	Blanched	grey	TX_light	OP796100	OP796111	Salt Basin Dunes, NM
SBD_7	DED0927	Salt_Basin_Dunes	Blanched	grey	TX_light	OP796101	OP796120	Salt Basin Dunes, NM
SBD_8	DED0938	Salt_Basin_Dunes	Blanched	grey	TX_light	OP796102	OP796119	Salt Basin Dunes, NM
SBD_9	DED1026	Salt_Basin_Dunes	Blanched	grey	TX_light	OP796103	OP796118	Salt Basin Dunes, NM
SBD_10	DED1053	Salt_Basin_Dunes	Blanched	grey	TX_light	OP796094	OP796117	Salt Basin Dunes, NM
DS_And1	DED_38	East	Dark	tan4	TX_dark	OP796105	OP796122	Andrews,TX
DS_And2	DED_44	East	Dark	tan4	TX_dark	NA	OP796123	Andrews,TX
DS_Gai1	DED_48	East	Dark	tan4	TX_dark	NA	OP796177	Gaines, TX
DS_And3	TJH_3005	East	Dark	tan4	TX_dark	NA	OP796121	Andrews, TX
DS_Cha1	ESP_9610	East	Dark	tan4	NM_dark	OP796108	OP796128	Chaves, TX
DS_Cha2	ESP_9611	East	Dark	tan4	NM_dark	OP796106	OP796129	Chaves, TX
DS_Cha3	ESP_9473	East	Dark	tan4	NM_dark	OP796109	OP796125	Chaves, TX
DS_Cha4	ESP_9474	East	Dark	tan4	NM_dark	NA	OP796126	Chaves, TX
DS_Lea1	ESP_9640	East	Dark	tan4	NM_dark	NA	OP796178	Lea, TX
DS_Lea2	ESP_9450	East	Dark	tan4	NM_dark	OP796110	OP796124	Lea, TX
DS_Lea3	ESP_9493	East	Dark	tan4	NM_dark	OP796107	OP796127	Lea, TX
DS_Otm1	TJH_4095	Midway	Dark	orange	NM_dark	OP796179	OP796182	Otero Mesa, NM
DS_Otm2	TJH_4096	Midway	Dark	orange	NM_dark	OP796180	OP796183	Otero Mesa, NM
DS_Otm3	TJH_4097	Midway	Dark	orange	NM_dark	OP796181	OP796184	Otero Mesa, NM
WS_1	EBR2	White_Sands	Blanched	cadetblue3	NM_light	AY586084	AY620751	Alkali Flats (WS), NM
WS_2	EBR4	White_Sands	Blanched	cadetblue3	NM_light	AY586085	AY620752	Alkali Flats (WS), NM
WS_3	EBR7	White_Sands	Blanched	cadetblue3	NM_light	AY586086	AY620755	Alkali Flats (WS), NM
WS_4	EBR10	White_Sands	Blanched	cadetblue3	NM_light	AY586087	AY620757	Alkali Flats (WS), NM
WS_5	EBR11	White_Sands	Blanched	cadetblue3	NM_light	AY586088	AY620758	Alkali Flats (WS), NM
WS_6	EBR22	White_Sands	Blanched	cadetblue3	NM_light	AY586091	AY620749	Alkali Flats (WS), NM
WS_7	EBR5	White_Sands	Blanched	cadetblue3	NM_light	NA	AY620753	Alkali Flats (WS), NM
WS_8	EBR6	White_Sands	Blanched	cadetblue3	NM_light	NA	AY620754	Alkali Flats (WS), NM
WS_9	EBR9	White_Sands	Blanched	cadetblue3	NM_light	NA	AY620756	Alkali Flats (WS), NM
WS_10	EBR20	White_Sands	Blanched	cadetblue3	NM_light	NA	AY620759	Alkali Flats (WS), NM
WS_11	EBR23	White_Sands	Blanched	cadetblue3	NM_light	NA	AY620760	Alkali Flats (WS), NM
WS_12	EBR25	White_Sands	Blanched	cadetblue3	NM_light	NA	AY620761	Alkali Flats (WS), NM
WS_13	EBR26	White_Sands	Blanched	cadetblue3	NM_light	NA	AY620762	Alkali Flats (WS), NM
WS_14	EBR15	White_Sands	Blanched	cadetblue3	NM_light	AY586089	AY620763	Back Country Trailhead (WS), NM
WS_15	EBR16	White_Sands	Blanched	cadetblue3	NM_light	AY586090	AY620764	Back Country Trailhead (WS), NM
WS_16	EBR31	White_Sands	Blanched	cadetblue3	NM_light	AY586092	AY620766	Back Country Trailhead (WS), NM
WS_17	EBR37	White_Sands	Blanched	cadetblue3	NM_light	AY586093	AY620750	Back Country Trailhead (WS), NM
WS_18	EBR38	White_Sands	Blanched	cadetblue3	NM_light	AY586094	AY620771	Back Country Trailhead (WS), NM
WS_19	EBR85	White_Sands	Blanched	cadetblue3	NM_light	AY586095	AY620772	Back Country Trailhead (WS), NM
WS_20	EBR17	White_Sands	Blanched	cadetblue3	NM_light	NA	AY620765	Back Country Trailhead (WS), NM
WS_21	EBR33	White_Sands	Blanched	cadetblue3	NM_light	NA	AY620767	Back Country Trailhead (WS), NM
WS_22	EBR34	White_Sands	Blanched	cadetblue3	NM_light	NA	AY620768	Back Country Trailhead (WS), NM
WS_23	EBR35	White_Sands	Blanched	cadetblue3	NM_light	NA	AY620769	Back Country Trailhead (WS), NM
WS_24	EBR36	White_Sands	Blanched	cadetblue3	NM_light	NA	AY620770	Back Country Trailhead (WS), NM
DS_Jor1	EBR54	West	Dark	peachpuff3	NM_dark	AY586075	AY620781	Jornada, NM
DS_Jor2	EBR57	West	Dark	peachpuff3	NM_dark	AY586076	AY620780	Jornada, NM
DS_Jor3	EBR58	West	Dark	peachpuff3	NM_dark	AY586077	AY620783	Jornada, NM
DS_Jor4	EBR60	West	Dark	peachpuff3	NM_dark	AY586078	AY620784	Jornada, NM
DS_Jor5	EBR64	West	Dark	peachpuff3	NM_dark	AY586079	AY620785	Jornada, NM
DS_Jor6	EBR44	West	Dark	peachpuff3	NM_dark	AY586107	AY620774	Jornada, NM
DS_Jor7	EBR45	West	Dark	peachpuff3	NM_dark	AY586108	AY620775	Jornada, NM
DS_Jor8	EBR46	West	Dark	peachpuff3	NM_dark	AY586109	AY620776	Jornada, NM
DS_Jor9	EBR47	West	Dark	peachpuff3	NM_dark	AY586110	AY620777	Jornada, NM
DS_Jor10	EBR48	West	Dark	peachpuff3	NM_dark	AY586111	AY620778	Jornada, NM
DS_Jor11	EBR53	West	Dark	peachpuff3	NM_dark	AY586112	AY620779	Jornada, NM
DS_Jor12	EBR41	West	Dark	peachpuff3	NM_dark	NA	AY620773	Jornada, NM
DS_Jor13	EBR56	West	Dark	peachpuff3	NM_dark	NA	AY620782	Jornada, NM
DS_Jor14	EBR108	West	Dark	peachpuff3	NM_dark	NA	AY620786	Jornada, NM
DS_Jor15	EBR109	West	Dark	peachpuff3	NM_dark	NA	AY620787	Jornada, NM
DS_Wsm1	EBR300	West	Dark	peachpuff3	NM_grass	AY586080	NA	WSMR, NM
DS_Wsm2	EBR302	West	Dark	peachpuff3	NM_grass	AY586081	DQ114019	WSMR, NM
DS_Wsm3	EBR317	West	Dark	peachpuff3	NM_grass	AY586082	DQ114023	WSMR, NM
DS_Wsm4	EBR318	West	Dark	peachpuff3	NM_dark	AY586083	DQ114024	WSMR, NM
DS_Wsm5	EBR352	West	Dark	peachpuff3	NM_dark	AY586100	DQ114028	WSMR, NM
DS_Wsm6	EBR353	West	Dark	peachpuff3	NM_dark	AY586101	DQ114029	WSMR, NM
DS_Wsm7	EBR354	West	Dark	peachpuff3	NM_dark	AY586102	NA	WSMR, NM
DS_Wsm8	EBR355	West	Dark	peachpuff3	NM_dark	AY586103	DQ114030	WSMR, NM
DS_Wsm9	EBR358	West	Dark	peachpuff3	NM_dark	AY586104	DQ114031	WSMR, NM
DS_Wsm10	EBR384	West	Dark	peachpuff3	NM_dark	AY586106	NA	WSMR, NM

## Sheet: Phen_data
Specimen_ID	Specimen_type	Population	Morph	Sex	Raw_SVL	Raw_HeadWidth	Raw_HeadDepth	Raw_HeadLength	Raw_RtFemur	Raw_RearToe
DED0095	live	SBD	blanched	f	31	8.2	5.2	7	12	16
DED0096	live	SBD	blanched	m	53	10.2	6.7	10.3	16	20
DED0097	live	SBD	blanched	m	45	8.6	5.7	11.2	9	20
DED0098	live	SBD	blanched	m	50	8.5	5.3	10.7	9	19
DED0099	live	SBD	blanched	f	47	7.9	5.3	10.5	9	18
TNHC070509	museum	SBD	blanched	m	51.29	11.46	9.09	12.58	11.54	19.68
TNHC070511	museum	SBD	blanched	m	51.81	10.71	8.17	12.02	10.87	17.73
TNHC070510	museum	SBD	blanched	m	52.38	9.76	7.66	11.67	11.37	19
UTEP10004	museum	SBD	blanched	m	54.23	10.25	7.78	12.36	13.94	19.04
UTEP10003	museum	SBD	blanched	m	47.15	9.31	6.1	10.8	12.42	17.81
DED0927	live	SBD	blanched	m	48	8.3	5.5	10.6	8	18
DED0905	live	SBD	blanched	m	52	9.2	6.6	12.1	15	21
DED0938	live	SBD	blanched	f	48	8.1	5.3	10	12	18
DED1026	live	SBD	blanched	f	53	9	5.9	11.4	15	20
DED1053	live	SBD	blanched	f	41	7.6	4.7	10.2	11	16
HOMA0924	live	SBD	blanched	NA	43	7.8	5.3	10.7	12	17
HOMA1050	live	SBD	blanched	m	42	7.4	4.7	10.2	11	17
HOMA1021	live	SBD	blanched	f	41	7.5	4.7	10.1	12	17
HOMA0906	live	SBD	blanched	m	49	8.5	5.5	11.7	13	19
HOMA1039	live	SBD	blanched	f	53	9.5	5.9	11.4	15	18
UTEP3318	museum	WS	blanched	m	56.14	11.13	8.09	13.14	13.84	18.61
UTEP3334	museum	WS	blanched	m	56.29	10.7	7.98	14.2	12.87	19.29
UTEP3259	museum	WS	blanched	m	51.44	9.54	6.98	12.23	10.63	18.89
UTEP3314	museum	WS	blanched	f	53.29	9.64	7.03	11.83	10.79	14.98
UTEP3276	museum	WS	blanched	m	49.54	8.97	6.65	11.15	10.65	17.59
UTEP3300	museum	WS	blanched	f	54.98	10.26	7.76	12.94	12.27	19.2
UTEP3319	museum	WS	blanched	m	53.94	10.62	7.8	12.56	12.85	18.72
UTEP3296	museum	WS	blanched	m	63.31	11.14	8.58	14.07	14.46	20.97
UTEP3298	museum	WS	blanched	m	59.74	10.74	8.35	13.19	14.11	19.63
UTEP3308	museum	WS	blanched	m	59.03	10.84	8.11	13.29	12.96	19.23
UTEP3325	museum	WS	blanched	f	51.93	9.58	7.5	11.13	12.42	16.68
UTEP3316	museum	WS	blanched	f	51.46	9.8	7.15	11.43	10.58	17.2
UTEP3250	museum	WS	blanched	m	56.89	11.25	8.55	12.86	13.45	19.68
UTEP3322	museum	WS	blanched	f	54.86	10.21	7.7	12.66	11.12	17.14
UTEP3321	museum	WS	blanched	m	50.84	9.93	7.68	11.77	12.11	18.75
UTEP3256	museum	WS	blanched	m	47.06	9.75	6.96	12.57	10.82	14.55
UTEP3281	museum	WS	blanched	f	54.99	10.26	7.53	13.25	12.97	17.3
UTEP3324	museum	WS	blanched	f	53.7	10.08	8.08	12.23	12.47	16.25
UTEP3457	museum	WS	blanched	f	51.84	10.62	7.04	11.94	10.46	16.56
TCWC80925	museum	East_dark	dark	f	55.16	10.53	7.56	12.94	10.65	17.83
TCWC56270	museum	East_dark	dark	m	58.44	10.12	7.46	12.28	14.07	22.02
TCWC56271	museum	East_dark	dark	f	57.97	10.11	7.3	12.58	14.23	19.95
TCWC56272	museum	East_dark	dark	f	58.89	9.9	7.37	12.4	13.04	20.56
TCWC56269	museum	East_dark	dark	f	61.45	10.53	7.53	13.45	12.01	20
TCWC63619	museum	East_dark	dark	f	55.87	10.04	7.18	11.63	13.11	19.59
TCWC27881	museum	East_dark	dark	f	55.39	10.16	7.79	11.79	11.87	16.96
TCWC39952	museum	East_dark	dark	f	63.06	10.37	7.77	12.68	12.01	17.64
TCWC84533	museum	East_dark	dark	f	58.88	10.19	7.4	12.15	11.42	16.96
TCWC27883	museum	East_dark	dark	f	54.87	9.7	7.44	12.53	13.43	17.91
TCWC640	museum	East_dark	dark	f	51.46	9.25	7.01	10.84	10.23	16.1
TCWC39951	museum	East_dark	dark	f	59.63	10.81	7.55	11.76	11.17	17.33
TCWC86544	museum	East_dark	dark	m	50.14	9.21	7.41	10.67	11.31	17.09
TCWC27882	museum	East_dark	dark	f	56.69	10.22	7.61	12.3	12.6	16.21
TCWC636	museum	East_dark	dark	m	48.43	8.93	7.13	10.82	10.34	17.28
TJH_4095	live	midway_dark	dark	m	NA	NA	NA	NA	NA	NA
TJH_4096	museum	midway_dark	dark	m	NA	NA	NA	NA	NA	NA
TJH_4097	museum	midway_dark	dark	m	NA	NA	NA	NA	NA	NA
Krohn_JORHOL01	252708	West_dark	dark	m	49	9	6	12.5	12	20
Krohn_JORHOL05	252739	West_dark	dark	m	59	10	7	15	15	23
Krohn_JORHOL06	252740	West_dark	dark	m	57	10	6.5	15	13	21
MVZ:Herp	252720	West_dark	dark	f	57	10	7	15	12	18
MVZ:Herp	252719	West_dark	dark	f	56	10	7	14	12	19
MVZ:Herp	252738	West_dark	dark	f	52.5	9	6	11.5	11	16
MVZ:Herp	252709	West_dark	dark	f	57	10	7	13	13.5	20
MVZ:Herp	252713	West_dark	dark	f	49.5	9	7	12	11.5	17
MVZ:Herp	252721	West_dark	dark	f	54.5	8	6.5	12	11.5	12.5
MVZ:Herp	252842	West_dark	dark	f	56	11	8	13.5	12	16
MVZ:Herp	252848	West_dark	dark	f	58	11	7	14	13	19
MVZ:Herp	252849	West_dark	dark	f	51	9.5	7	12	11	17
MVZ:Herp	252850	West_dark	dark	f	53	10	7	14	12	17
MVZ:Herp	252853	West_dark	dark	f	56.5	10	7	14.5	12	17.5
MVZ:Herp	252846	West_dark	dark	m	55.5	10	7.5	14.5	12.5	19
